# Supplementary material for: QSAR Models for the Prediction of Dietary Biomagnification Factor in Fish
Source: Toxics. 2023 Feb 23;11(3):209. doi: 10.3390/toxics11030209 (PMC10054725; doi:10.3390/toxics11030209)
Supplement: Supplementary file 1 [file toxics-11-00209-s001.zip]

Archive with 1 entries (1 files):
- toxics-2213758-supplementary.pdf
